# Supplementary material for: A Novel Method to Reduce ELISA Serial Dilution Assay Workload Applied to SARS-CoV-2 and Seasonal HCoVs
Source: Viruses. 2022 Mar 9;14(3):562. doi: 10.3390/v14030562 (PMC8955134; doi:10.3390/v14030562)
Supplement: Supplementary file 1 [file viruses-14-00562-s001.zip]

Archive with 2 entries (2 files):
- viruses-1582554 supplementary.docx
- viruses-1582554 supplementary.xlsx
