# Supplementary material for: A Novel Method to Reduce ELISA Serial Dilution Assay Workload Applied to SARS-CoV-2 and Seasonal HCoVs
Source: Viruses. 2022 Mar 9;14(3):562. doi: 10.3390/v14030562 (PMC8955134; doi:10.3390/v14030562)
Supplement: Supplementary file 1 [file viruses-14-00562-s001.zip › viruses-1582554 supplementary.xlsx]

## Sheet: Table S2
Table S2. Comparison of inflection titers inferred from 8 dilutions and 3 spread out dilutions (1:40, 1:640, 1:10240) for three SARS-CoV-2 antigens. Upper and lower limits of the 95% highest posterior density interval are also shown.
	S1S2						RBD						N
	8 dilutions			3 spread-out dilutions			8 dilutions			3 spread-out dilutions			8 dilutions			3 spread-out dilutions
Sample	Lower HPDI	Inflection titer	Upper HPDI	Lower HPDI	Inflection titer	Upper HPDI	Lower HPDI	Inflection titer	Upper HPDI	Lower HPDI	Inflection titer	Upper HPDI	Lower HPDI	Inflection titer	Upper HPDI	Lower HPDI	Inflection titer	Upper HPDI
21-P0004-v001sr01	982	1286	1698	764	1413	2690	239	288	350	241	331	470	41	48	57	35	47	64
21-P0034-v001sr01	80	110	149	66	135	258	44	55	68	38	55	80	10	13	17	8	12	18
21-P0050-v001sr01	1007	1323	1751	820	1591	2971	673	816	986	680	987	1388	297	351	405	275	376	510
21-P0056-v001sr01	2702	3610	4781	2056	3835	7028	1260	1500	1803	1276	1823	2495	321	376	432	299	404	543
21-P0069-v001sr01	245	332	444	173	338	644	85	105	128	72	103	153	25	30	37	22	29	41
21-P0086-v001sr01	2664	3572	4787	1926	3678	7124	536	646	783	545	762	1070	43	52	61	36	49	67
21-P0106-v001sr01	1173	1517	2020	940	1782	3298	259	313	378	211	305	429	28	33	40	23	31	42
21-P0108-v001sr01	5589	7412	9626	3740	6564	11880	2445	2967	3573	2723	3778	5344	1800	2096	2404	1849	2472	3320
21-P0123-v001sr01	333	457	608	280	509	941	90	110	136	74	109	160	16	20	25	12	17	25
21-P0146-v001sr01	2091	2798	3622	1493	2969	5336	1412	1699	2042	1645	2340	3342	444	511	601	418	554	755
21-P0155-v001sr01	4	9	16	3	10	23	22	28	35	19	28	40	0	2	4	0	2	6
21-P0161-v001sr01	5024	6612	8754	3562	6607	11793	3245	3906	4711	3323	4647	6508	727	833	961	801	1060	1414
21-P0187-v001sr01	17346	22699	29989	12474	26773	62702	3965	4767	5714	3757	5300	7367	9780	11156	12870	10185	13383	18106
21-P0193-v001sr01	719	961	1283	537	1059	1916	1028	1237	1476	958	1376	1934	69	82	96	58	79	109
21-P0198-v001sr01	2351	3129	4113	1943	3550	6386	1282	1541	1849	1294	1816	2527	2344	2704	3121	2186	2923	3942
21-P0212-v001sr01	291	393	544	226	420	785	63	79	97	50	71	101	41	49	58	35	47	65
21-P0215-v001sr01	236	318	428	189	359	635	62	77	95	58	84	124	26	31	38	23	32	43
21-P0219-v001sr01	2821	3866	5091	2180	4172	7969	1418	1695	2055	1346	1943	2721	257	298	345	242	324	445
21-P0224-v001sr01	899	1180	1559	777	1417	2689	319	387	473	329	462	661	120	139	162	97	133	185
21-P0230-v001sr01	14312	19261	26044	10542	20899	49255	10303	12589	15491	9334	13018	18874	2504	2895	3303	2415	3171	4239
21-P0231-v001sr01	382	512	689	309	575	1068	132	161	194	126	183	260	1	3	5	0	2	6
21-P0238-v001sr01	738	983	1300	655	1185	2176	547	658	783	481	677	934	67	78	92	56	77	105
21-P0246-v001sr01	4935	6679	8963	3496	6774	13214	74	90	111	58	85	122	1585	1838	2112	1543	2085	2789
21-P0247-v001sr01	575	754	997	455	832	1549	332	399	488	320	451	644	105	122	143	96	131	176
21-P0250-v001sr01	541	714	966	469	832	1591	241	292	357	218	314	444	105	124	144	79	114	156
21-P0253-v001sr01	154	207	277	118	226	428	37	46	57	32	46	65	30	36	43	26	35	47
21-P0255-v001sr01	2801	3727	4944	2165	3989	7314	1524	1831	2229	1434	2026	2934	3238	3757	4323	2773	3742	5032
21-P0258-v001sr01	3482	4667	6203	2826	5102	9424	1087	1298	1555	984	1394	1948	5376	6174	7122	4475	5998	8123
21-P0261-v001sr01	409	551	737	322	622	1187	126	153	187	106	155	223	534	621	717	522	696	960
21-P0275-v001sr01	6095	8376	11005	4732	9121	17002	2511	3043	3646	2158	3120	4472	1175	1343	1552	1217	1631	2163
21-P0279-v001sr01	1276	1702	2231	1060	1968	3627	480	584	710	434	605	865	4574	5291	6135	4368	5736	7747
21-P0282-v001sr01	98	136	185	80	157	309	3	5	9	2	5	11	0	0	3	0	0	4
21-P0319-v001sr01	638	864	1159	580	1129	2097	50	62	76	41	60	86	23	28	34	19	26	37
21-P0335-v001sr01	645	859	1166	480	904	1692	369	440	529	308	429	617	512	591	686	505	677	901
21-P0338-v001sr01	1409	1899	2487	1188	2259	4135	249	305	372	201	303	436	36	43	52	27	37	50
21-P0341-v001sr01	2815	3822	5244	1878	4018	8212	71	88	107	58	86	125	542	629	731	472	623	841
21-P0342-v001sr01	606	805	1081	521	961	1773	116	140	173	92	134	193	15	18	22	12	18	25
21-P0349-v001sr01	328	446	589	286	520	980	135	164	202	109	159	234	21	26	31	16	23	32
21-P0354-v001sr01	87	118	166	75	148	286	95	116	142	74	111	160	21	26	31	18	25	34
21-P0363-v001sr01	46	65	90	35	70	138	11	15	20	9	14	22	50	59	69	42	58	79
21-P0364-v001sr01	779	1036	1374	649	1183	2153	354	434	527	314	444	610	165	193	224	111	152	218
21-P0370-v001sr01	236	322	433	204	412	765	96	117	143	85	125	184	11	14	18	9	13	19
21-P0374-v001sr01	11	17	28	9	19	42	12	16	21	9	15	23	6	8	11	4	7	12
21-P0378-v001sr01	482	642	887	381	713	1295	51	62	77	40	58	81	13	16	20	11	16	23
21-P0389-v001sr01	509	675	911	467	890	1622	261	317	382	240	336	472	92	106	123	78	107	142
21-P0391-v001sr01	787	1042	1379	691	1248	2394	353	429	519	309	438	608	244	286	331	217	305	408
21-P0393-v001sr01	755	1005	1325	567	1023	1898	271	331	397	283	399	570	300	353	410	263	359	490
21-P0398-v001sr01	526	721	949	497	908	1697	153	188	235	112	169	258	538	624	714	541	717	943
21-P0421-v001sr01	182	249	349	153	302	584	54	68	83	45	64	94	487	569	657	476	630	841
21-P0425-v001sr01	414	544	731	374	667	1268	113	136	165	117	167	242	49	58	69	38	52	71
21-P0429-v001sr01	574	782	1075	528	972	1829	118	144	177	99	150	223	5	7	10	4	7	12
21-P0431-v001sr01	569	753	1032	520	944	1803	384	458	561	354	490	703	59	70	82	45	62	85
21-P0436-v001sr01	374	510	670	269	505	924	32	39	50	27	39	56	100	115	135	93	127	177
21-P0443-v001sr01	581	775	1035	503	913	1806	29	37	46	25	36	52	78	92	107	68	92	126
21-P0467-v001sr01	358	486	650	283	546	1015	83	101	126	56	81	116	61	72	85	53	73	98
21-P0468-v001sr01	9	15	24	7	16	34	38	48	60	28	39	57	14	18	23	11	16	23
21-P0480-v001sr01	14874	20023	26191	10131	21976	46373	5057	6055	7245	4337	5936	8317	220	257	299	205	278	379
21-P0486-v001sr01	48	66	90	41	79	153	8	12	17	7	12	19	15	19	24	12	18	25
21-P0493-v001sr01	172	238	326	107	232	476	448	539	654	445	614	859	0	2	4	0	1	5
21-P0501-v001sr01	405	545	721	322	589	1086	177	213	258	184	265	370	51	60	71	42	57	78
21-P0505-v001sr01	566	779	1039	483	912	1673	106	128	157	98	143	208	2	4	7	1	3	7
21-P0509-v001sr01	2526	3283	4421	2054	3628	6417	1248	1498	1791	1147	1631	2261	548	632	728	502	662	886
21-P0526-v001sr01	232	313	427	204	406	762	112	136	165	106	154	224	84	98	114	75	103	140
21-P0528-v001sr01	557	748	986	562	1047	1965	355	423	518	259	373	521	13	16	20	11	16	23
21-P0532-v001sr01	754	1009	1352	629	1157	2229	202	247	302	189	270	388	183	214	251	178	243	333
21-P0538-v001sr01	972	1268	1689	790	1461	2703	390	472	567	387	536	755	163	192	222	138	188	260
21-P0545-v001sr01	1191	1554	2094	1022	1856	3528	263	321	388	265	385	538	2	4	6	1	3	7
21-P0552-v001sr01	96	130	177	82	161	312	46	57	70	42	61	85	149	174	201	127	174	239
21-P0558-v001sr01	1063	1402	1884	933	1789	3283	672	813	971	559	791	1092	149	175	204	130	181	262
21-P0565-v001sr01	1486	2033	2672	950	2017	3908	601	715	866	537	759	1064	1	3	5	0	2	6
21-P0566-v001sr01	134	179	243	126	237	449	31	38	48	28	39	56	16	20	25	14	20	28
21-P0567-v001sr01	3856	5150	6862	3049	5309	9660	1336	1624	1966	1333	1905	2759	1505	1724	1996	1373	1840	2479
21-P0577-v001sr01	658	870	1149	547	1020	1907	277	334	409	275	387	551	231	272	321	148	223	339
21-P0578-v001sr01	76	105	141	77	145	285	18	23	31	15	23	33	6	8	11	5	8	12
21-P0580-v001sr01	455	617	851	353	688	1238	20	26	33	18	26	37	0	1	3	0	1	4
21-P0587-v001sr01	388	531	706	361	667	1281	53	64	79	47	68	97	196	224	261	180	245	333
21-P0590-v001sr01	475	627	841	401	722	1351	121	148	179	114	169	254	14	18	22	12	17	23
21-P0592-v001sr01	349	471	652	233	462	939	388	475	571	392	542	761	107	125	145	98	136	185
21-P0596-v001sr01	2925	3896	5205	2434	4295	8032	1250	1493	1808	1083	1567	2305	160	186	217	140	196	267
21-P0598-v001sr01	41	56	77	35	69	130	49	61	75	40	59	85	0	2	4	0	1	5
21-P0609-v001sr01	7126	9576	12682	5192	9567	17797	2121	2563	3080	2044	2955	4125	1098	1268	1459	1100	1465	1957
21-P0611-v001sr01	262	356	487	185	387	774	104	126	153	92	131	196	43	50	59	38	51	70
21-P0613-v001sr01	401	554	739	273	540	1032	142	173	211	110	161	231	121	140	163	104	143	195
21-P0615-v001sr01	5928	7710	10386	4160	7712	13729	1964	2394	2889	1784	2564	3634	35761	41289	47832	33054	51573	89088
21-P0625-v001sr01	1163	1585	2169	853	1739	3519	693	828	987	661	918	1300	303	348	402	254	347	469
21-P0629-v001sr01	1274	1694	2308	970	1846	3766	984	1188	1402	1036	1422	2056	459	530	615	429	570	761
21-P0632-v001sr01	200	277	387	131	279	560	119	145	177	104	149	217	35	41	49	33	43	59
21-P0636-v001sr01	263	372	511	137	314	748	305	367	449	270	380	559	40	46	55	34	45	61
21-P0639-v001sr01	550	784	1066	433	836	1613	340	413	498	316	445	630	0	1	4	0	1	5
21-P0640-v001sr01	24	34	49	17	34	66	11	16	21	9	15	23	14	18	22	12	18	25
21-P0645-v001sr01	807	1090	1435	647	1184	2148	267	327	393	255	364	506	295	340	392	266	354	479
21-P0646-v001sr01	3886	5394	7357	2831	5743	11257	4567	5456	6442	4188	5774	8060	845	986	1138	795	1051	1422
21-P0654-v001sr01	215	295	398	140	274	545	135	166	198	106	157	223	60	71	83	50	68	92
21-P0658-v001sr01	920	1228	1666	709	1356	2545	623	743	886	577	808	1117	252	289	331	222	293	387
21-P0660-v001sr01	98	136	185	55	117	228	112	135	166	108	161	236	30	36	42	26	35	47
21-P0667-v001sr01	338	457	615	209	423	796	80	97	117	71	101	147	21	25	31	18	26	35
21-P0669-v001sr01	2125	2932	3954	1503	3188	6500	1487	1781	2128	1453	2077	2926	3125	3571	4092	2427	3227	4401
21-P0670-v001sr01	169	234	315	94	203	410	158	193	238	123	184	268	19	24	29	16	23	32
21-P0671-v001sr01	223	311	423	131	273	594	49	61	74	41	59	83	14	18	22	11	17	24
21-P0673-v001sr01	470	631	839	328	615	1195	376	450	543	330	465	649	2070	2382	2739	2118	2755	3699
21-P0677-v001sr01	1944	2629	3538	1493	2946	5865	868	1039	1246	856	1175	1663	3048	3466	3994	2691	3655	4787
21-P0678-v001sr01	306	417	571	193	382	806	62	77	94	58	83	118	0	2	4	0	2	5
21-P0680-v001sr01	833	1138	1533	649	1242	2544	552	660	794	521	722	1008	681	790	904	655	867	1168
21-P0681-v001sr01	236	322	434	147	285	544	86	105	129	61	92	135	371	429	496	359	474	627
21-P0688-v001sr01	1990	2756	3818	1417	2987	6628	394	480	570	328	468	667	1	3	5	0	2	7
21-P0689-v001sr01	1739	2384	3181	1337	2935	5745	814	985	1180	772	1077	1524	0	1	3	0	1	4
21-P0695-v001sr01	19422	26977	36249	14014	30671	79527	3150	3729	4380	3092	4238	5968	29	35	41	25	34	46
21-P0703-v001sr01	295	399	540	175	355	709	93	114	140	69	99	145	3	5	7	2	4	9
21-P0708-v001sr01	557	746	984	441	821	1615	366	440	535	342	479	661	90	105	123	87	119	165
21-P0711-v001sr01	236	326	441	147	300	605	173	211	257	147	212	309	19	23	28	16	23	32
21-P0712-v001sr01	1005	1345	1846	740	1463	2912	532	638	763	454	648	901	461	531	614	470	626	843
21-P0718-v001sr01	2947	4016	5657	2128	4421	9097	1623	1931	2324	1614	2314	3218	5539	6390	7331	5471	7259	9591
21-P0721-v001sr01	178	241	327	109	218	433	119	145	178	74	109	166	31	37	44	26	35	48
21-P0729-v001sr01	56	78	108	36	74	149	31	39	49	27	38	54	8	10	14	6	10	15
21-P0730-v001sr01	687	928	1276	539	1029	2008	451	545	653	388	565	787	59	69	81	48	64	89
21-P0734-v001sr01	4192	5723	8025	3289	6733	13085	1134	1369	1622	1137	1578	2257	1805	2084	2438	1564	2105	2841
21-P0743-v001sr01	13	20	32	8	18	38	11	15	21	8	12	20	3	5	7	2	5	10
21-P0744-v001sr01	781	1049	1412	618	1210	2549	355	431	529	325	464	635	282	327	375	247	334	442
21-P0755-v001sr01	258	361	502	164	334	701	154	188	230	137	198	287	18	23	27	16	23	32
21-P0757-v001sr01	578	789	1071	410	805	1554	298	358	435	246	354	499	0	1	4	0	1	5
21-P0762-v001sr01	731	994	1366	512	966	1938	326	391	469	267	389	548	1381	1583	1813	1322	1768	2377
21-P0763-v001sr01	59	85	120	36	70	145	38	47	59	30	44	63	852	982	1131	829	1117	1513
21-P0769-v001sr01	161	219	301	108	214	415	81	99	119	64	94	135	29	35	42	24	33	45
21-P0771-v001sr01	180	243	336	119	245	517	93	113	139	68	101	148	29	35	41	24	33	45
21-P0773-v001sr01	3429	4701	6666	2768	5827	11078	1456	1721	2088	1406	1938	2749	4958	5733	6621	4005	5398	7258
21-P0781-v001sr01	169	236	325	112	237	498	68	84	103	49	70	100	101	118	138	90	123	172
21-P0790-v001sr01	651	874	1205	523	1004	1869	430	516	620	372	518	745	55	65	76	47	64	86
21-P0791-v001sr01	704	940	1281	512	996	1960	329	399	482	295	421	584	1013	1174	1341	1061	1415	1890
21-P0792-v001sr01	50	72	104	27	58	116	42	51	64	34	49	71	769	894	1022	777	1027	1357
21-P0796-v001sr01	2892	4000	5590	2177	4299	9390	1037	1247	1486	947	1358	1884	1798	2075	2408	1883	2605	3534
21-P0798-v001sr01	167	231	316	122	251	492	94	116	142	62	92	135	13	16	20	10	15	23
21-P0800-v001sr01	34968	47139	62328	29292	85323	310343	16906	20291	24150	16501	24177	37809	0	1	3	0	1	4
21-P0804-v001sr01	22	33	47	15	31	60	13	18	23	11	17	25	28	33	40	23	32	44
21-P0805-v001sr01	13	20	31	8	19	39	5	8	12	4	7	13	1	3	5	0	2	6
21-P0809-v001sr01	503	685	946	393	796	1517	345	416	509	298	417	586	200	234	274	192	263	375
21-P0817-v001sr01	90	132	191	35	78	182	0	2	5	0	2	6	0	0	3	0	0	4
21-P0819-v001sr01	439	604	817	300	600	1174	250	301	367	192	281	405	280	324	373	200	280	387
21-P0820-v001sr01	209	290	392	128	271	557	109	133	162	92	136	199	27	33	39	24	32	44
21-P0821-v001sr01	145	202	279	86	190	399	16	21	28	14	20	30	0	0	3	0	0	3
21-P0825-v001sr01	34	49	69	21	42	88	2	4	7	1	3	8	14	17	22	12	17	25
21-P0829-v001sr01	33	47	67	23	46	89	7	10	15	6	10	16	2	3	5	0	3	7
21-P0831-v001sr01	1814	2486	3393	1371	2770	5293	1160	1393	1659	1107	1559	2206	2	3	6	1	3	7
21-P0832-v001sr01	14554	19751	26869	12873	31267	80843	5490	6647	7967	3723	5351	7574	1	2	4	0	2	6
21-P0833-v001sr01	443	597	800	312	603	1151	170	208	254	145	212	310	17	21	25	14	20	28
21-P0834-v001sr01	263	355	479	172	344	708	134	163	198	105	156	227	64	75	89	52	70	94
21-P0835-v001sr01	88	120	165	59	121	241	61	74	93	46	65	92	66	77	90	54	75	102
21-P0844-v001sr01	1006	1359	1835	819	1646	3375	398	481	583	262	382	554	0	0	3	0	0	4
21-P0860-v001sr01	93	127	178	58	115	245	38	47	59	32	46	64	2	4	6	1	3	7
21-P0872-v001sr01	208	279	393	119	253	506	97	119	145	75	110	160	69	81	96	53	72	98
21-P0876-v001sr01	11470	15788	21626	9359	19777	41232	4646	5531	6680	4104	5672	7716	298	346	402	276	373	506
21-P0877-v001sr01	6996	9555	13119	5950	11946	23155	4985	6026	7156	4782	6519	9255	593	681	789	543	739	979
21-P0878-v001sr01	351	485	643	215	439	857	148	179	219	110	161	242	137	159	185	137	183	250
21-P0881-v001sr01	199	272	372	121	247	484	280	336	409	215	312	460	27	32	39	22	30	41
21-P0884-v001sr01	570	761	1031	451	847	1661	293	361	436	256	356	511	99	116	136	75	103	143
21-P0886-v001sr01	195	270	362	90	211	455	16	21	28	13	20	30	2	4	6	1	4	8
21-P0887-v001sr01	5164	6833	9546	3784	7405	14141	2630	3156	3780	2642	3593	5084	35	42	50	25	34	47
21-P0897-v001sr01	124	172	235	90	174	340	59	72	88	49	69	97	45	53	62	42	56	76
21-P0902-v001sr01	2598	3500	4728	1824	3752	7556	1195	1434	1711	1322	1845	2611	0	0	3	0	0	4
21-P0906-v001sr01	25993	35047	46731	21944	57994	194939	8260	9996	11863	7282	10084	14102	255	301	345	235	319	438
21-P0912-v001sr01	511	678	948	355	690	1329	122	148	181	89	133	192	544	626	720	403	547	725
21-P0914-v001sr01	1225	1667	2291	968	1860	3555	790	935	1119	738	1011	1396	1480	1697	1947	1482	1965	2662
21-P0917-v001sr01	676	916	1252	462	915	1887	404	482	584	334	473	665	1307	1494	1718	1330	1810	2455

## Sheet: Table S3
Table S3. Comparison of endpoint titers inferred from 8 dilutions and 3 spread out dilutions (1:40, 1:640, 1:10240) for three SARS-CoV-2 antigens. Upper and lower limits of the 95% highest posterior density interval are also shown.
	S1S2	S1S2	S1S2	S1S2	S1S2	S1S2	RBD	RBD	RBD	RBD	RBD	RBD	N	N	N	N	N	N
	8 dilutions	8 dilutions	8 dilutions	3 spread-out dilutions	3 spread-out dilutions	3 spread-out dilutions	8 dilutions	8 dilutions	8 dilutions	3 spread-out dilutions	3 spread-out dilutions	3 spread-out dilutions	8 dilutions	8 dilutions	8 dilutions	3 spread-out dilutions	3 spread-out dilutions	3 spread-out dilutions
Sample	Lower HPDI	Endpoint titer	Upper HPDI	Lower HPDI	Endpoint titer	Upper HPDI	Lower HPDI	Endpoint titer	Upper HPDI	Lower HPDI	Endpoint titer	Upper HPDI	Lower HPDI	Endpoint titer	Upper HPDI	Lower HPDI	Endpoint titer	Upper HPDI
21-P0004-v001sr01	18075	13405	23685	21868	11223	41416	5246	4363	6413	6189	4397	8677	876	735	1029	890	644	1211
21-P0034-v001sr01	1547	1116	2115	2085	1029	4180	992	796	1222	1035	717	1533	238	183	301	227	144	340
21-P0050-v001sr01	18605	13729	24500	24622	12904	48881	14856	12277	18038	18439	12701	26204	6338	5413	7380	7144	5165	9566
21-P0056-v001sr01	50750	38489	68833	59364	31209	111319	27308	22752	32719	34065	24302	48413	6790	5895	7890	7670	5654	10316
21-P0069-v001sr01	4671	3495	6443	5231	2676	9947	1904	1543	2316	1918	1332	2815	544	454	661	560	421	790
21-P0086-v001sr01	50219	36840	67081	56934	30215	115158	11767	9723	14398	14242	10376	20596	934	781	1107	922	673	1256
21-P0106-v001sr01	21327	16154	28037	27582	14536	53365	5692	4684	6906	5697	3993	8197	600	503	720	594	433	823
21-P0108-v001sr01	104194	78272	137429	101602	54790	185554	54013	44758	65740	70598	49567	98541	37893	32847	44274	46948	34234	62840
21-P0123-v001sr01	6420	4702	8622	7875	4231	14791	2008	1618	2475	2040	1373	3029	362	295	445	330	229	481
21-P0146-v001sr01	39336	29374	51463	45953	23367	85946	30931	25619	37413	43726	30236	62440	9238	7938	10776	10520	7857	14274
21-P0155-v001sr01	125	64	230	150	55	380	512	394	644	524	360	764	37	15	77	34	8	107
21-P0161-v001sr01	92957	70134	123698	102268	54408	183733	71110	59529	87246	86847	60813	121755	15054	13030	17417	20126	15299	27000
21-P0187-v001sr01	319109	242169	428136	414388	183172	986676	86773	71591	104246	99044	69482	138001	201681	175296	231942	254184	188150	345777
21-P0193-v001sr01	13508	10102	18292	16388	8292	30867	22512	18731	27169	25708	17920	36543	1474	1243	1743	1493	1107	2142
21-P0198-v001sr01	43991	32928	58481	54942	30742	106706	28060	23142	33619	33931	23804	47474	48889	42423	56640	55513	40992	74209
21-P0212-v001sr01	5529	4066	7669	6506	3337	12079	1443	1147	1776	1329	901	1868	884	747	1055	895	660	1240
21-P0215-v001sr01	4473	3319	6134	5559	3004	10338	1405	1114	1715	1566	1074	2306	566	465	673	611	455	845
21-P0219-v001sr01	54354	40410	73850	64575	32771	124739	30846	25302	37138	36309	25783	52208	5391	4631	6242	6160	4495	8313
21-P0224-v001sr01	16592	12851	22564	21932	11501	41817	7051	5722	8554	8642	5960	12258	2512	2152	2933	2533	1778	3465
21-P0230-v001sr01	270778	201756	372847	323478	161486	773596	229159	184810	280473	243295	166238	340526	52328	45821	61163	60223	44747	80118
21-P0231-v001sr01	7194	5330	9733	8898	4713	17023	2939	2400	3522	3414	2370	4965	52	26	94	47	13	121
21-P0238-v001sr01	13822	10208	18323	18338	9596	33391	11980	9997	14463	12656	8989	17762	1413	1198	1652	1457	1058	2006
21-P0246-v001sr01	93897	69164	128092	104847	54397	217618	1641	1328	2024	1580	1084	2284	33223	28867	38637	39604	29195	53176
21-P0247-v001sr01	10596	8052	14271	12877	6841	24584	7267	5991	8924	8430	5893	11996	2210	1885	2575	2483	1820	3419
21-P0250-v001sr01	10039	7480	13644	12871	6842	24178	5321	4388	6526	5871	4076	8337	2240	1911	2638	2173	1532	3068
21-P0253-v001sr01	2911	2171	3965	3505	1811	6526	843	677	1055	854	594	1227	651	539	770	674	502	918
21-P0255-v001sr01	52399	39438	70860	61747	33688	118021	33337	27624	40687	37872	26118	54054	67925	58056	78116	71074	51906	96127
21-P0258-v001sr01	65616	48406	87994	78971	43844	153191	23632	19728	28494	26043	18767	37484	111603	97174	129428	113928	83987	154166
21-P0261-v001sr01	7743	5675	10270	9626	5063	19251	2794	2304	3434	2893	1938	4192	11219	9729	13133	13215	9762	18091
21-P0275-v001sr01	117751	86189	160264	141181	76646	281048	55392	45880	66911	58317	40581	84215	24280	20958	27859	30971	22638	41224
21-P0279-v001sr01	23930	18043	31756	30458	15420	55188	10622	8677	12901	11304	8098	16255	95646	82070	111233	108952	82042	148353
21-P0282-v001sr01	1918	1377	2617	2432	1213	4779	97	55	161	93	37	192	16	4	55	17	3	74
21-P0319-v001sr01	12146	8988	16664	17473	8988	34240	1121	917	1416	1127	776	1653	497	410	602	500	356	702
21-P0335-v001sr01	12078	8904	16367	13990	6991	25745	8015	6604	9594	8011	5596	11284	10678	9242	12440	12865	9628	17391
21-P0338-v001sr01	26694	20087	35740	34960	18311	65653	5548	4490	6719	5663	3917	8489	780	657	934	711	518	969
21-P0341-v001sr01	53731	39637	73673	62198	29544	130665	1600	1292	1957	1607	1082	2336	11376	9719	13235	11835	8806	15902
21-P0342-v001sr01	11316	8526	15485	14877	8039	28486	2552	2093	3133	2503	1694	3614	331	267	410	333	232	479
21-P0349-v001sr01	6274	4622	8416	8048	4355	15466	2991	2437	3655	2972	1982	4326	461	381	568	442	313	618
21-P0354-v001sr01	1662	1185	2273	2287	1149	4497	2121	1707	2576	2073	1364	2967	463	381	563	477	337	648
21-P0363-v001sr01	918	654	1276	1083	538	2169	280	207	379	269	166	416	1058	898	1246	1096	789	1506
21-P0364-v001sr01	14560	10812	19372	18307	10089	34383	7903	6500	9746	8297	5731	11376	3481	2984	4091	2889	2029	4056
21-P0370-v001sr01	4533	3388	6259	6376	3349	12480	2124	1724	2593	2336	1622	3580	250	198	318	253	172	373
21-P0374-v001sr01	244	152	390	298	132	634	291	216	393	273	179	425	140	98	191	140	84	233
21-P0378-v001sr01	9026	6751	12643	11029	5995	20681	1130	920	1405	1083	733	1545	295	235	367	301	207	432
21-P0389-v001sr01	9487	6988	12526	13780	7361	26254	5775	4749	7002	6286	4380	8679	1912	1642	2241	2037	1504	2775
21-P0391-v001sr01	14651	11043	19805	19317	9843	36463	7813	6433	9550	8187	5813	11499	5166	4392	6003	5784	4268	8004
21-P0393-v001sr01	14132	10562	18831	15828	8341	28937	6030	4962	7326	7457	5148	10574	6386	5482	7488	6813	4949	9244
21-P0398-v001sr01	10138	7474	13797	14061	7384	26411	3419	2764	4247	3152	2067	4736	11272	9796	13100	13627	10078	17874
21-P0421-v001sr01	3496	2517	4909	4668	2427	9343	1229	982	1520	1201	810	1718	10287	8860	11964	11970	8906	15987
21-P0425-v001sr01	7655	5705	10270	10319	5632	19567	2484	2027	3008	3126	2169	4546	1046	875	1224	978	710	1333
21-P0429-v001sr01	10993	8089	15269	15042	8030	28348	2617	2126	3187	2805	1836	4166	134	98	186	127	72	224
21-P0431-v001sr01	10582	7741	14158	14611	7757	27755	8339	6912	10088	9149	6363	12824	1257	1073	1488	1186	870	1673
21-P0436-v001sr01	7173	5363	9624	7824	4211	15357	719	574	906	721	494	1043	2086	1772	2418	2410	1746	3396
21-P0443-v001sr01	10899	7954	14425	14130	7779	28481	679	528	840	670	459	971	1655	1419	1962	1755	1253	2385
21-P0467-v001sr01	6831	5073	9264	8456	4623	16883	1831	1485	2261	1512	1040	2209	1305	1111	1540	1380	995	1872
21-P0468-v001sr01	212	132	347	252	112	542	871	686	1094	728	504	1034	324	259	409	301	206	429
21-P0480-v001sr01	281489	208580	371894	340143	162713	762626	110228	90666	130856	110946	78607	154540	4639	3994	5464	5273	3759	7046
21-P0486-v001sr01	930	674	1289	1224	632	2411	217	153	306	215	131	346	347	284	430	340	232	479
21-P0493-v001sr01	3349	2456	4660	3595	1682	7541	9812	8095	11883	11477	8084	15926	28	8	72	26	5	91
21-P0501-v001sr01	7663	5632	10136	9123	4851	17043	3877	3195	4707	4951	3474	7159	1090	915	1275	1088	800	1494
21-P0505-v001sr01	10947	8099	14866	14113	7434	26867	2329	1915	2854	2663	1805	3883	69	40	118	62	23	139
21-P0509-v001sr01	46147	34645	61854	56159	32050	104698	27263	22668	32775	30485	21442	43114	11433	9926	13220	12580	9331	16677
21-P0526-v001sr01	4397	3217	6039	6291	3344	12793	2481	2049	3054	2875	1993	4263	1764	1520	2065	1965	1444	2721
21-P0528-v001sr01	10515	7813	14173	16202	8845	31067	7699	6402	9396	6966	4821	9757	298	238	373	299	203	425
21-P0532-v001sr01	14187	10504	19012	17904	9213	34494	4500	3697	5562	5052	3463	7301	3867	3309	4533	4614	3370	6419
21-P0538-v001sr01	17822	13181	23417	22609	11616	41648	8598	7131	10405	10012	7075	13969	3467	2986	4063	3564	2571	4903
21-P0545-v001sr01	21842	16298	28912	28728	15379	54554	5837	4841	7221	7194	4994	10214	70	41	114	65	26	147
21-P0552-v001sr01	1829	1357	2537	2499	1295	5096	1043	832	1292	1141	791	1614	3141	2670	3649	3314	2386	4554
21-P0558-v001sr01	19703	14667	26259	27696	14753	53866	14793	12197	17709	14783	10488	21044	3157	2649	3685	3436	2398	4832
21-P0565-v001sr01	28576	21337	39071	31226	14773	61961	13021	10788	15649	14184	9933	20119	47	23	90	41	12	120
21-P0566-v001sr01	2520	1863	3416	3675	1897	7094	699	552	873	737	514	1033	362	292	438	374	259	530
21-P0567-v001sr01	72404	53207	96778	82180	45750	151563	29558	24321	35922	35609	24306	51209	31162	27098	35941	34952	26010	47002
21-P0577-v001sr01	12230	8978	16022	15785	8719	31830	6074	4990	7422	7227	5115	10382	4909	4164	5773	4237	2733	6273
21-P0578-v001sr01	1473	1081	2009	2252	1128	4387	427	329	550	429	280	612	148	106	196	146	86	229
21-P0580-v001sr01	8667	6336	11956	10654	5329	19747	480	373	616	488	341	713	20	5	60	20	3	81
21-P0587-v001sr01	7467	5498	10089	10328	5377	19622	1173	962	1459	1262	894	1864	4048	3495	4708	4657	3396	6315
21-P0590-v001sr01	8821	6537	11709	11173	6043	20703	2687	2198	3279	3154	2102	4672	323	255	394	317	225	461
21-P0592-v001sr01	6617	4768	9025	7146	3508	14760	8655	7108	10508	10134	7189	14136	2262	1936	2633	2592	1901	3592
21-P0596-v001sr01	54768	40722	72911	66471	36825	124802	27181	22673	33054	29280	20162	43677	3366	2893	3963	3728	2741	5289
21-P0598-v001sr01	790	573	1085	1061	530	2043	1110	895	1377	1098	747	1587	29	10	72	26	5	96
21-P0609-v001sr01	134620	102496	185459	148083	80294	295646	46663	38741	56295	55226	37867	78152	22927	19784	26427	27819	20387	36856
21-P0611-v001sr01	5008	3713	6935	5995	2951	12209	2302	1900	2836	2455	1622	3518	913	777	1073	976	714	1340
21-P0613-v001sr01	7786	5650	10514	8352	4302	16937	3144	2596	3874	3011	2097	4453	2532	2189	2976	2707	1973	3768
21-P0615-v001sr01	108390	81534	144772	119374	64922	221797	43586	36136	53237	47909	33402	69374	746404	643743	865530	979567	607458	1668022
21-P0625-v001sr01	22279	16069	30543	26911	13445	56108	15079	12538	18157	17163	12215	24536	6291	5471	7322	6583	4723	8839
21-P0629-v001sr01	23812	17701	31909	28568	15301	60467	21634	18050	25952	26570	19109	38481	9582	8218	11065	10826	8066	14395
21-P0632-v001sr01	3893	2749	5331	4320	1943	8553	2634	2169	3225	2786	1921	4061	749	632	887	824	601	1108
21-P0636-v001sr01	5237	3695	7195	4864	2035	10966	6687	5471	8020	7098	4924	10224	839	711	989	859	632	1154
21-P0639-v001sr01	11018	8054	15694	12946	6588	24764	7518	6063	9012	8326	5934	11991	24	8	68	23	4	89
21-P0640-v001sr01	474	324	672	527	256	1024	284	210	381	278	174	425	322	260	403	333	229	478
21-P0645-v001sr01	15325	11679	21066	18320	9786	34455	5949	4887	7242	6797	4905	9649	6152	5334	7149	6715	4925	8974
21-P0646-v001sr01	75833	54544	104135	88883	43143	174459	99313	82778	118721	107904	76874	150626	17816	15450	20904	19967	14696	26871
21-P0654-v001sr01	4144	3084	5757	4234	2174	8826	3017	2477	3650	2938	2030	4275	1285	1096	1514	1284	953	1763
21-P0658-v001sr01	17260	12693	23214	20986	10755	39899	13516	11280	16203	15093	10758	20958	5223	4558	6045	5563	4240	7353
21-P0660-v001sr01	1917	1417	2702	1811	860	3704	2464	2019	2998	3006	1974	4361	645	536	764	662	488	906
21-P0667-v001sr01	6419	4793	8740	6553	3206	12744	1762	1441	2124	1893	1305	2722	460	383	558	491	350	679
21-P0669-v001sr01	41214	30475	57337	49342	23630	100211	32428	27191	39119	38822	27042	55396	64549	56257	74151	61295	45327	83049
21-P0670-v001sr01	3293	2398	4523	3140	1496	6685	3510	2856	4304	3441	2330	5171	426	350	516	439	313	613
21-P0671-v001sr01	4371	3155	6064	4226	1987	9229	1111	902	1370	1097	769	1569	322	260	399	314	219	452
21-P0673-v001sr01	8876	6553	12032	9512	5026	18571	8193	6738	9746	8684	6169	12426	43065	37154	49527	52335	39654	69838
21-P0677-v001sr01	36961	27216	50234	45604	21867	87807	18916	15663	22825	21964	15840	31456	62659	54396	71787	69420	52048	94086
21-P0678-v001sr01	5868	4304	8071	5909	2738	11525	1394	1143	1735	1542	1075	2220	32	12	78	30	6	106
21-P0680-v001sr01	15995	11762	21861	19220	9584	38747	12023	10084	14628	13496	9654	19183	14277	12369	16501	16473	12373	22529
21-P0681-v001sr01	4533	3290	6099	4415	2206	8243	1918	1550	2357	1718	1161	2602	7755	6723	9012	9003	6760	11970
21-P0688-v001sr01	38738	28506	55543	46229	20791	96424	8730	7287	10559	8740	6232	12704	49	25	93	47	14	126
21-P0689-v001sr01	33517	25210	46646	45431	22372	95393	17929	14882	21711	20119	14166	28337	20	5	58	19	3	82
21-P0695-v001sr01	379249	273124	514198	474726	200435	1159057	67872	57287	80512	79197	56066	110722	625	524	747	653	473	891
21-P0703-v001sr01	5605	4114	7597	5492	2671	11140	2080	1673	2554	1847	1266	2679	83	49	127	79	36	163
21-P0708-v001sr01	10487	7883	14122	12701	6371	23906	8007	6618	9712	8954	6360	12406	1901	1622	2235	2262	1652	3179
21-P0711-v001sr01	4580	3326	6294	4645	2236	9361	3840	3135	4667	3968	2722	5845	420	344	510	429	302	610
21-P0712-v001sr01	18907	14056	25873	22647	10698	43530	11613	9687	13956	12105	8631	17286	9608	8301	11111	11884	8727	16001
21-P0718-v001sr01	56459	40804	78903	68434	31400	136732	35159	29128	42110	43251	30644	61034	115521	99718	133242	137870	106484	189926
21-P0721-v001sr01	3393	2494	4683	3370	1712	7067	2633	2164	3265	2041	1348	3094	674	569	805	668	487	920
21-P0729-v001sr01	1099	784	1535	1142	562	2381	713	569	895	711	486	989	187	136	243	186	119	296
21-P0730-v001sr01	13052	9519	17800	15924	8150	31319	9915	8195	11915	10553	7290	14811	1251	1075	1487	1225	891	1718
21-P0734-v001sr01	80455	57653	110314	104217	51975	210007	24914	20791	30029	29492	21016	42414	37670	32399	43822	39975	29336	54343
21-P0743-v001sr01	282	175	424	281	130	606	280	199	374	225	139	368	88	56	135	89	43	177
21-P0744-v001sr01	14750	10699	19726	18736	9579	39939	7841	6389	9608	8671	6241	12182	5915	5104	6860	6345	4656	8490
21-P0755-v001sr01	5070	3587	7087	5175	2523	11266	3423	2780	4149	3707	2601	5527	410	333	498	433	302	598
21-P0757-v001sr01	11098	7975	14896	12466	6642	25984	6517	5440	8000	6613	4533	9396	23	7	63	22	3	94
21-P0762-v001sr01	13971	9948	18645	14959	7578	29135	7120	5895	8592	7271	5063	10431	28621	24795	32866	33582	24675	45239
21-P0763-v001sr01	1188	804	1653	1080	536	2157	858	686	1064	825	575	1222	17744	15414	20491	21211	15349	28529
21-P0769-v001sr01	3075	2214	4158	3318	1682	6530	1797	1464	2176	1750	1196	2564	631	531	760	624	446	871
21-P0771-v001sr01	3414	2471	4662	3786	1775	7824	2065	1680	2531	1886	1253	2806	628	525	751	620	446	858
21-P0773-v001sr01	66088	47306	92461	90191	46209	188112	31325	26205	37955	36213	25545	50638	103631	88734	118634	102534	75463	138038
21-P0781-v001sr01	3312	2357	4564	3664	1741	7692	1530	1244	1899	1314	906	1879	2137	1834	2512	2334	1680	3243
21-P0790-v001sr01	12292	8961	16769	15545	8133	29735	9384	7836	11360	9679	6848	13856	1171	991	1368	1219	896	1672
21-P0791-v001sr01	13218	9742	17795	15420	7891	30530	7272	5952	8839	7863	5605	11182	21219	18409	24567	26868	20328	37141
21-P0792-v001sr01	1011	712	1491	905	431	1846	935	742	1157	915	635	1321	16157	14021	18827	19498	14686	26330
21-P0796-v001sr01	56233	40491	79003	66534	32035	139822	22697	18853	27443	25380	17589	35382	37515	32404	43729	49487	35792	67279
21-P0798-v001sr01	3248	2330	4488	3889	1842	7555	2113	1722	2609	1727	1169	2577	285	230	358	293	201	431
21-P0800-v001sr01	662686	495157	880574	1320628	419633	4731083	369363	308127	445613	451839	303419	716153	21	6	58	20	3	78
21-P0804-v001sr01	465	313	671	485	241	991	325	247	428	312	197	457	604	498	726	606	431	837
21-P0805-v001sr01	287	184	441	292	122	596	144	92	225	139	72	239	50	24	92	45	14	132
21-P0809-v001sr01	9637	7034	13295	12321	6344	23954	7567	6257	9279	7794	5580	11132	4233	3590	4939	5004	3549	6942
21-P0817-v001sr01	1857	1282	2747	1203	548	2939	40	14	95	43	13	118	13	2	52	15	2	69
21-P0819-v001sr01	8497	6233	11691	9285	4547	18139	5479	4488	6627	5250	3658	7738	5858	5106	6816	5311	3816	7384
21-P0820-v001sr01	4076	2889	5492	4195	1969	8550	2423	1985	2960	2539	1734	3789	589	487	698	612	451	862
21-P0821-v001sr01	2835	1996	3875	2934	1357	6287	378	288	493	374	247	549	11	2	44	13	2	64
21-P0825-v001sr01	690	476	969	646	325	1377	68	32	131	63	23	153	311	245	384	331	234	476
21-P0829-v001sr01	660	459	953	719	353	1402	187	130	277	180	105	294	54	28	99	50	16	126
21-P0831-v001sr01	34949	25828	48195	42880	20404	81033	25366	21183	30628	29129	20669	41707	62	34	109	58	21	140
21-P0832-v001sr01	277665	207749	384651	483954	187174	1208172	121007	100185	147274	100006	69982	143953	42	19	80	37	9	107
21-P0833-v001sr01	8397	6130	11324	9333	4567	17839	3782	3111	4629	3963	2717	5795	374	305	460	384	269	544
21-P0834-v001sr01	4990	3739	6943	5318	2524	10537	2968	2412	3578	2915	1982	4364	1352	1145	1592	1336	1000	1858
21-P0835-v001sr01	1693	1236	2319	1866	886	3680	1355	1102	1697	1210	853	1744	1392	1177	1616	1415	1042	1985
21-P0844-v001sr01	19102	14131	25988	25473	12297	50680	8759	7264	10722	7132	4859	10304	16	3	49	17	3	81
21-P0860-v001sr01	1792	1282	2485	1780	888	3826	862	694	1083	853	606	1226	64	36	104	61	25	134
21-P0872-v001sr01	3922	2867	5455	3922	1952	8429	2161	1777	2639	2056	1424	3067	1463	1232	1714	1367	975	1844
21-P0876-v001sr01	221950	161186	308448	306113	141301	650197	100691	83968	121427	106005	76246	147775	6262	5395	7307	7085	5258	9715
21-P0877-v001sr01	134325	97333	184977	184896	93495	380656	109696	90831	131278	121835	87308	171695	12307	10612	14202	14029	10394	18882
21-P0878-v001sr01	6817	5021	9268	6792	3382	13557	3256	2673	3978	3005	2001	4515	2882	2486	3376	3480	2523	4736
21-P0881-v001sr01	3825	2753	5211	3823	1889	7828	6124	5011	7392	5838	4077	8788	586	485	708	570	413	794
21-P0884-v001sr01	10694	8060	14749	13108	6864	26660	6571	5337	8018	6653	4692	9529	2101	1796	2461	1954	1395	2687
21-P0886-v001sr01	3802	2809	5313	3261	1437	7289	391	299	510	366	238	545	71	43	112	67	26	149
21-P0887-v001sr01	96054	71730	133424	114612	59660	229533	57442	47411	69272	67147	48417	93159	765	645	920	647	464	873
21-P0897-v001sr01	2418	1748	3340	2699	1346	5164	1310	1077	1627	1290	895	1808	954	817	1129	1065	785	1442
21-P0902-v001sr01	49209	36036	66932	58078	27811	118871	26097	21866	31519	34486	24721	48944	14	3	49	15	2	76
21-P0906-v001sr01	492700	360897	649882	897640	320511	2894805	181961	150277	218152	188460	134197	267113	5436	4647	6309	6055	4439	8260
21-P0912-v001sr01	9529	7032	12967	10678	5463	20653	2688	2195	3268	2484	1697	3710	11317	9803	13024	10384	7685	14015
21-P0914-v001sr01	23440	17156	32560	28790	14693	55793	17015	14249	20223	18887	13524	26408	30683	26476	35100	37317	26697	48987
21-P0917-v001sr01	12881	9416	17439	14160	7075	28650	8778	7365	10711	8840	6250	12484	27010	23621	31157	34386	24828	46626
